# Supplementary material for: Development and validation of a chromatin regulator prognostic signature in colon adenocarcinoma
Source: Front Genet. 2022 Nov 23;13:986325. doi: 10.3389/fgene.2022.986325 (PMC9727087; doi:10.3389/fgene.2022.986325)
Supplement: Supplementary file 1 [file Table1.XLSX]

## Sheet: Sheet1
Table S1 Twelve genes included in the prognostic model
Gene	Coef	HR
APOBEC3F	0.142014	1.15259
SMARCD3	0.375671	1.45597
PPARGC1A	-0.22262	0.800419
BRD9	0.369703	1.44731
JDP2	0.591966	1.80754
NEK9	0.0282978	1.0287
BAHD1	0.366477	1.44264
PHF2	0.0626847	1.06469
PHF1	0.157835	1.17097
PYGO2	0.435229	1.54532
MAPKAPK3	-0.576675	0.561763
GADD45B	0.0073531	1.00738
